# Supplementary material for: The impact of dyadic interventions on psycho-social outcomes for stroke patients and their caregivers: a systematic review and meta-analysis
Source: Front Public Health. 2025 May 9;13:1583621. doi: 10.3389/fpubh.2025.1583621 (PMC12098548; doi:10.3389/fpubh.2025.1583621)
Supplement: Supplementary file 2 [file Data_Sheet_2.xlsx]

## Sheet: 信息提取
Supplementary Table 2. The characteristics of the included studies.
Authors	Country	Published time	Sample size	Intervention group					Data collection	Control group	Outcomes			Theoretical Foundation
			IG/CG	Intervention program	Implementer	Delivery modes	Intervention site	Intervention duration			Patients	Caregivers	Dyads
Tsai	Taiwan, China	2024	N=164 80/84	Nurse-led therapeutic conversation combined with Specific Thematic Nursing Care Action Modules (STNC-AM) Two sections: nurse practitioner-led counselling to assess the family care needs of stroke patient–family caregiver dyads and perform Specific Thematic Nursing Care Action (STNC-A) through a platform.	Nurse practitioner	Face-to-face	Rehabilitation ward	30-40 min for each section/1 month	the 3rd day of hospitalization(baseline) a month later(post-test)	Standard care The usual care in the hospital and general rehabilitation training and support	Resilience, self-efficacy, quality of life	Quality of life	Family function
Mou	China	2023	N=324 162/162	Family-focused dyadic psychoeducational intervention（FDPEI） Part I is structured face-to-face education, providing stroke dyads with stroke-related knowledge, rehabilitation, care/self-care skills, and psychotherapeutic techniques to help them prepare for the transition from hospital to home; Part II is follow-up telephone counselling, encouraging the dyads to identify poststroke distress or diff…	Nurse	Face-to-face Telephone	Hospital	Part Ⅰ included 3 sessions, each session was 60 min(one week). Part Ⅱ included 4 weekly telephone calls, each lasting approximately 30 min.	baseline(T0) immediately(T1) 3 months post-intervention(T2)	Usual care Medical treatments and care; rehabilitation services; health education lessons on post-stroke lifestyle management	Survivor functioning, depressive, anxiety	Caregiver burden, caregiving competence, depressive, anxiety	Dyads'coping, family function, dyadic relationship	Double ABC-X model
Chow	China	2023	N=200 108/92	Train of Life narrative therapy Facilitating stroke survivors'rehabilitation, by assisting dyads to rediscover meaning in their life and reduce depression.	Counsellors with prior narrative therapy training	Face-to-face	Not mentioned	8 consecutive weeks of 2-hour/week	baseline(T1) within-intervention(T2)(1 month) immediately post-intervention(T3)(2 months) follow-up(4 months after intervention)(T4)(6-months)	Usual psychoeducation Rehabilitation exercises; stroke knowledge; prevention of stroke relapse	Wellbeing, hope, self-esteem, depression	Wellbeing, hope, self-esteem, depression	—
Beauchamp	USA	2023	N=64 43/21	The breathing-based meditation intervention Session one focused on learning breathing techniques; session two added learning how to still one's body, silence one's speech, and open one's mind; session three added learning to stay deeper in one's connection; session four included expanding the warmth of one's heart with loving kindness for others.	Senior meditation teacher	Face-to-face	Nursing school	4 sessions, 1 session per week, each session lasted 1h, 4 weeks	baseline immediately after the 4-week intervention period 4 and 8 weeks after the intervention period	Expressive writing Writing about experiences and expressing emotions through writing	Depression, anxiety, pain	Depression, anxiety, pain	—
Lin	China	2022	N=280 140/140	Nurse-led health coaching programme The first stage incorporated six specific health coaching components in individualised coaching sessions prior to discharge; the second stage involved weekly telephone support and bi-weekly face-to-face coaching activities at the outpatient clinic.	Nurse	Face-to-face Telephone	Ward/clinic	12 week 12 telephone calls and 6 coaching activities	baseline 12 weeks 24 weeks	Usual care Verbal health education before discharge and two follow-up telephone calls after discharge	Self-efficacy, quality of life, stroke-related health knowledge, the number of adverse events, unplanned hospital readmissions	Caregiver-related burden	—	Self-efficacy theory
Devi	India	2022	N=340 170/170	Nurse-Led Stroke Education Program (NSEP) Providing a booklet on “Life after stroke” about general information on stroke and its management.	Nurse	Laptop-assisted teaching Face-to-face Telephone	Hospital	a 40-minute session each day for 3 consecutive days a call every fortnight till 180d	days 30, 90, 180	Routine care	Activity of Daily Living, quality of life	Caregiver burden	—
Baykal	Turkey	2022	N=118 78/40	Stroke education intervention by webpage or booklet The first chapter contained information about stroke. In Chapter 2, stroke rehabilitation was explained. Chapter 3 contained information about reintegration to normal living.	Researcher	Webpage (online) Telephone	Not mentioned	3 months 1 telephone call/week	baseline 3 months	Usual care Standard, routine hospital care and discharge procedures	Quality of life, self-efficacy, reintegration into normal living	Quality of life, self-efficacy	—
Zhang	China	2021	N=400 200/200	Cognitive behavior intervention Understand the current situation and caregiving burden of caregivers and the patients'needs, give some simple training and guidance to the caregivers; teach caregivers daily nursing measures for patients with stroke, some precautions and measures to prevent recurrence, treatment measures and solutions; communicate with caregivers and train them to solve problems, i…	Professional cognitive intervention team	Face-to-face	Not mentioned	—	baseline 3 months after intervention 6 momths after intervention	Routine nursing Health education and diet guidance	Limb recovery, neurological function, life quality, anxiety, depression	Caregiving burden, positive feelings, life quality, anxiety, depression	—
McCarthy	USA	2021	N=30 14/16	Hand in Hand Relationship Intervention(HiH) Focusing on promoting a strong interpersonal relationship between stroke survivors and family caregivers in order to prevent or reduce depression in both dyad members. The program consists of 17 “tip sheets” focused on common relationship challenges after stroke, and each tip sheet includes information, resources, strategies for overcoming relationship …	Master's-level social worker	Face-to-face Telephone Video conference	Not mentioned	Up to eight weekly sessions	baseline post-intervention	Information, support, and referral(ISR) Two informational pamphlets; one in-person session; weekly supportive sessions	Depressive symptoms, life changes, stressful interactions	Depressive symptoms, life changes, stressful interactions	Relationship quality, dyadic coping	Systemic transactional model of stress and coping Developmental contextual model of coping
Bannon	USA	2020	N=32 14/18	Recovering Together intervention Targeting the prevention of chronic emotional distress in patients and their informal caregivers. The first two sessions teach the core skills of mindfulness, dialectics, diaphragmatic breathing, and self-care. The following four sessions teach four out of the five available modules that best align with the dyad's presentation and needs.	Researcher	Face-to-face Video platform	Hospital-ICU Home	6 weeks 6 sessions 20-30min/session	baseline post-intervention(approximately 6 weeks after baseline) 3 months later	Minimally enhanced usual care(MEUC) Patient-specific information included types of events defined as strokes, common symptoms after stroke and suggestions for coping with emotional challenges after stroke. Caregiver-specific information included self-care strategies, ways of seeking community support and a list of local and national resources related to stroke	Depression, anxiety, post-traumatic stress, self-efficacy, mindfulness, coping	Depression, anxiety, post-traumatic stress, self-efficacy, mindfulness, coping	Interpersonal bond
Mei	China	2018	N=150 50/44/56	Modified reminiscence therapy Assessment and specialized guidance, routine rehabilitation guidance, happy time spent with stroke survivors(1), happy time spent with stroke survivors(2), unforgettable happy time, achievements in life, the value of care and summaries and expectations. To evaluate the effectiveness of the MRT with respect to both the negative part (burden) and the positive part (pos…	Psychologist	Face-to-face	Caregivers'homes	8 weekly sessions between 45 and 60 minutes 1 session/week	at preintervention immediately postintervention at 1 month and 3 months after cessation of the intervention	Routine health education	Life satisfaction	Caregiver's burden, positive experience, life satisfaction	—
Robinson	USA	2016	N=20 10/10	Psychoeducational intervention (PEI) To examine the effect of a nurse-administered PEI, comprising couple poststroke coping, on outcome variables, measured as dyadic coping, self-care self-efficacy, depression, and quality of life. Taking a balanced view; Taking one step at a time; Focusing on present; Focusing on reasonable goals; Positive reframing; Communicating support to spouse; Integrating …	Seasoned psychiatric nurse	Face-to-face	Homes	4-5 months 6 sessions	baseline post-intervention	Usual care	Quality of life, self-care self-efficacy, depression	Depression	Dyadic coping
Ostwald	USA	2014	N=318 158/160	Home-based psychoeducational program plus mailed information Providing specific protocols based on the needs of the dyads. Seven categories: stroke recovery, stress of stroke, promotion of a healthy lifestyle, special problems, therapeutic skill training, coping strategies and community networks.	Nurse and therapist	Face-to-face Mail	Homes	6 months psychoeducation average 16 home visit of 70 min each	baseline 3, 6, 9 and 12 months post-discharge	Mailed Intervention Information on signs and symptoms of stroke, stroke prevention, stress reduction strategies, diet and exercise guidelines, links to support groups and advocacy organizations, and tips for leisure activity adaptations	Self-rated health status, depression, stress, functional independence	Caregiver burden, self-rated health status, depression, stress, social support, coping, preparedness	Quality of the caregiving relationship	ABC-X stress and coping conceptual model
Bishop	USA	2014	N=98 46/52	Family Intervention: Telephone Tracking (FITT) Assist survivors and caregivers in identifying problems during the transition back home. The psychoeducational component includes the importance of attending to the 5 key areas, the caregiver, and a focus on the family, and discusses stroke-related education; The follow-up component includes identify changes (positive or negative), reinforce psychoed…	Individuals with prior clinical experience with either family therapy or stroke served	Telephone	Homes	6 months weekly/1.5 months; biweekly/2 months; monthly/2 months 13 calls	baseline at 3 and 6 months	Standard medical follow-up(SMF)	Functional independence, depression	Depression	Family function, health care utilization
Kim.M	Korea	2013	N=56 28/28	Color therapy The early phase (practice and expression through color), the middle phase (setup for future direction), and the late phase (empowering with psychological support) To investigate the desire of the stroke patients and caregivers to pursue PIL and the transition before and after color therapy.	researcher	Face-to-face	Hospital stroke center	16 weeks 16sessions 2h/session	baseline post-intervention 5 months post intervention	Usual care	Purpose in Life	Purpose in Life	—
Kim.J	Korea	2013	N=72 36/36	Web-based stroke education program Study contents: understanding of stroke, recurrence prevention and family life. To provide easy access to web-based education that incorporates education and sources to support self-efficacy in home settings for stroke patients and their primary caregivers.	Rehabilitation physician, physical therapist and professor of nursing	Web Telephone	Online	once per week for a total of 9 weeks 9 sessions	baseline post-intervention	Standard care	Blood chemistry, health behaviors, sense of control, health motivation	Caregiver mastery	—
Smith	USA	2012	N=64 30/34	Web-Based Intervention Five components: professional guide, educational videos, online chat sessions, email and message board, and resource room. To provide CGs with knowledge, resources, and skills to help them both reduce personal distress and to provide optimal emotional care to the SS.	PhD student	Online Website	Not mentioned	11-week period	baseline(Tl) posttest(T2) one month follow-up(T3)	Information-only Stroke causes, consequences, and prevention; managing SSs'behaviors and emotions; providing physical and instrumental care to SSs; accessing services at the local, state and national levels; and dealing with the CGs'physical, emotional, and social reactions to caregiving	Depression, mastery, self-esteem, social support	Depression, mastery, self-esteem, social support	—	Stress process model
Shyu	Taiwan, China	2008	N=316 144/172	Routine hospital discharge planning services plus the caregiver-oriented discharge planning program Inpatient health education and referral services, postdischarge telephone follow-ups and home visits. To satisfy the discharge needs of caregivers of older stroke patients, improve the balance between caregivers'competing needs and improve caregivers'preparation before discharge.	Research nurse	Face-to-face Telephone	Ward and home	4-5 bedside visits 30min/visit 1 telephone call 30-45min 2 home visits 30-60min/visit	baseline before discharge one month after hospital discharge	Routine hospital discharge planning Health education; discharge referrals; home nursing service; nursing home placement	_	Caregiver preparation, caregiver discharge needs, balance between competing caregiver needs	—
Lincoln	UK	2003	N=409 208/201	Family Support Organiser(FSO)service To evaluate the benefits of a family support organizer on patient and caregiver outcomes of emotional health, independence in personal and instrumental activities of daily living, knowledge of stroke, and satisfaction with stroke services. The FSO made an initial contact with the patient in hospital, attended case conferences, and acted as a liaison with the r…	Family support organiser (FSO)	Face-to-face	Homes and hospitals	9 months	4 and 9 months after recruitment	Standard care	Mental health, activities of daily living, personal self-care, perceived knowledge, satisfaction	Mental health, caregiver strain, perceived knowledge, satisfaction	—
Wang.T.C	Taiwan, China	2015	N=102 50/52	Caregiver-mediated, home-based intervention program(CHI) Phase 1 (weeks 1-4), to improve patients'body functions and structural components; phase 2 (weeks 5-8), to improve patients'ability to undertake everyday activities within their living environments using task-specific restorative and compensatory training methods; and phase 3 (weeks 9-12), to help the patients reintegrate into the society b…	Physical therapist	Face-to-face Telephone	Homes	12 weeks 1session/week 90min/session	baseline post-intervention	Routine care Maintain everyday routines but also receive weekly visits or telephone calls by the therapist to talk about their rehabilitation progress, daily activities, and general health conditions.	Berg Balance Scale, 10-Meter Walk Test, 6-Minute Walk Test, Stroke Impact Scale and Barthel Index	Caregiver Burden	—	The International Classification of Functioning, Disability, and Health (ICF) conceptual framework
Minshall	Australia	2020	N=137 77/60	Workbook‐based psychosocial intervention—Stroke Care Optimal Health Program (SCOHP) The workbook was comprised of educational information and self‐management and reflective exercises which culminated in a health plan; Booster session combines skill‐building (e.g. problem solving, stress management, goal setting) with psychoeducational strategies, based on an individual assessment of need, tailore…	Professional facilitator (psychologist)	Face to face Telephone Skype	Homes or hospitals	8 one hour weekly sessions plus 1 booster at 3 months	baseline 3, 6 and 12 months	Usual care Secondary prevention; rehabilitation; managing complications; community participation and long‐term care	Quality of life, self‐efficacy, anxiety, depression, coping, illness perceptions, work and social adjustment	Quality of life, self‐efficacy, anxiety, depression, coping, illness perceptions, work and social adjustment, carer strain, carer satisfaction	—	Collaborative therapy framework
Johnston	UK	2007	N=375 185/190	Administration of the workbook-based intervention The workbook provided information about stroke and recovery; guidance on coping skills; and self-management instruction. Monitor goals and achievements, and continue to provide encouragement. Allow the patient to attain the coping skills to encourage self-management.	Nurse	Face-to-face Telephone	Homes	5-weeks home visit/3 sessions; telephone contact/2 sessions	baseline 8-week 6 months	Standard care	Functional independence, recovery from disability, emotional distress, satisfaction, perceived control over recovery, confidence in recovery	Quality of life, emotional distress	—
Clark	Australia	2003	N=124 64/60	Education and counselling intervention Information package on rehabilitation discharge to provide general information about stroke and its consequences, highlight measures for reducing the risk of further stroke, provide practical coping suggestions, and give information about community services and support structures. Family counselling to discuss and reinforce the material in the information pa…	Nurse and social worker	Face-to-face	Homes	6 months 3 home visits, 1h/visit	baseline 6months after discharge	Standard care	Functional status, social recovery, quality of life, depression, anxiety	Quality of life	Family function	Family systems theory
Eames	Australia	2013	N=138 71/67	Education and support package Written information booklet, verbal reinforcement of information, telephone contact.	Occupational therapist	Face-to-face Telephone	Bedside or interview room	until 3 months following discharge 3 telephone calls 1 call/month	baseline 3-month follow-up	Standard care Medical, nursing and allied-health assessment and treatment, which included the provision of unstructured informal verbal education and advice from various members of the treating team	Stroke knowledge, self-efficacy, anxiety, depression, patient-specific quality of life	Caregiver burden	—	Health Belief Model and adult learning principles
Burton	UK	2005	N=287 142/145	Outreach education and support A holistic assessment of the potential for recovery; review physical functioning, knowledge of the consequences and implications of stroke, abilities to cope emotionally, home environment, medication adherence, appropriateness and effectiveness, transfer of care arrangements, and health promotion; usual follow-up services.	Stroke nurse	Telephone	Place of discharge	2 months average 3 contacts	baseline 3 and 12 months after stroke	Usual care Liaison with the stroke survivor's general practitioner, outpatient follow-up, and access to multi-professional rehabilitation services	Patient dependency, perceptions of general health, depression, performance of everyday activities	Carer strain	—
Boter	Netherlands	2004	N=977 474/503	Standard care and outreach care program Nurses used a standardized checklist on risk factors for stroke, consequences of stroke, and unmet needs for stroke services; Nurses supported patients and carers according to their individual needs by giving information or reassurance; Brochures on stroke or informal care were discussed and distributed when appropriate.	Stroke nurse	Face-to-face Telephone	Homes	5 months 3 telephone calls; 1 home visit	baseline 6months after discharge	Standard care	Dissatisfaction with stroke care, quality of life, anxiety, depression, readmission, functional independence	Carers strain, social support, sense of competence	—
Deyhoul	Iran	2020	N=180 90/90	Family-centered empowerment program(FCEP) Increasing perceived threat: presenting importance, definition, symptoms, risk factors, prevention, treatment, and complications of stroke, as well as stroke patients caring; Increasing self-efcacy and control of the conditions: Facing family caregivers virtually with possible problems and asking them to resolve the possible problems; Increasing education…	Nurse	Face-to-face	Ward classroom	4 days 4 sessions, 1h/session	before the intervention after 2 weeks 2 months after the intervention	Standard care	Barthel index	Caregiver burden	—	Family-centered empowerment model
Tielemans	Netherlands	2015	N=170 87/83	Self-management intervention Proactive action planning; Peer support; Education about: stroke consequences; dealing with negative emotions; social relations and support; societal participation.	Psychologist or occupational therapist	Face-to-face	Not mentioned	10-weeks 6*2h sessions/6 weeks; 1*2h booster session/1 week	baseline(T1) at 3 months of follow-up(T2) at 9 months of follow-up(T3)	Education intervention Peer support; education about: stroke consequences; the brain and a stroke; prevention of stroke	Proactive coping, participation restrictions, self-efficacy, health-related quality of life, emotional functioning, well-being	Proactive coping, self-efficacy, emotional functioning, burden	—	Proactive coping theory Health Action Process Approach model
